# Supplementary material for: Physicians’ Attitudes and Use of E-Cigarettes as Cessation Devices, North Carolina, 2013
Source: PLoS One. 2014 Jul 29;9(7):e103462. doi: 10.1371/journal.pone.0103462 (PMC4114778; doi:10.1371/journal.pone.0103462)
Supplement: Dataset S1 — (XLSX) [file pone.0103462.s001.xlsx]

## Sheet: Dataset S1
Which of the following best describes your specialty?	Are you involved in direct patient care?	Please indicate your level of agreement or disagreement with the following statements:-I am extremely confident in my ability to prescribe optimal doses of tobacco cessation medications.	During clinic visits, how often do you...-Offer intensive counseling (&gt; 3 min) to those who use tobacco, along with a quit plan?	After you have offered tobacco use treatment to your patients who smoke or use other tobacco, how of...-Document counseling in your clinic note?	How often do your patients that use tobacco ask you about electronic cigarettes (e-cigarettes)?	Do you believe that e-cigarettes are approved by the FDA for smoking cessation?	Do you believe e-cigarettes lower the risk of cancer for patients who use them instead of smoking ci...	Do you believe e-cigarettes are a helpful aid for smoking cessation?	Do you recommend use of e-cigarettes to your patients?	Do you see patients under age 18?	What best describes your clinical practice?	What best describes your clinical practice?-TEXT	Approximately how many people live in the town or city where you see patients?	How many years have you worked in your current field?	During a typical week, approximately how many patients do you see?	Have you smoked at least 100 cigarettes in your entire life?	Do you currently smoke cigarettes?	Please indicate your gender:	What is your age?	Which best describes you? (check all that apply)-American Indian/Alaskan Native	Which best describes you? (check all that apply)-Asian	Which best describes you? (check all that apply)-Black or African American	Which best describes you? (check all that apply)-Hispanic or Latino	Which best describes you? (check all that apply)-White	Which best describes you? (check all that apply)-Other
Psychiatry	Yes	Agree	Rarely	Sometimes	Rarely	Yes	Yes	Yes	Yes	No	Group		greater than 100,000	&gt; 20	25 or fewer	No	#NULL!	Male	45-54	0	0	0	0	White	0
Family Medicine	Yes	Strongly agree	Sometimes	Sometimes	Rarely	No	Yes	No	No	Yes	Academic		greater than 100,000	&gt; 20	25 or fewer	No	#NULL!	Female	55 and over	0	0	0	0	0	Other
Family Medicine	No	#NULL!	#NULL!	#NULL!	#NULL!	#NULL!	#NULL!	#NULL!	#NULL!	#NULL!	#NULL!		#NULL!	#NULL!	#NULL!	#NULL!	#NULL!	#NULL!	#NULL!	0	0	0	0	0	0
Internal Medicine	Yes	Agree	Rarely	Sometimes	Sometimes	No	No	Yes	No	No	Hospital-based		25,000-100,000	less than 10	26-75	No	#NULL!	Female	35-44	0	Asian	0	0	0	Other
Family Medicine	No	#NULL!	#NULL!	#NULL!	#NULL!	#NULL!	#NULL!	#NULL!	#NULL!	#NULL!	#NULL!		#NULL!	#NULL!	#NULL!	#NULL!	#NULL!	#NULL!	#NULL!	0	0	0	0	0	0
Psychiatry	No	#NULL!	#NULL!	#NULL!	#NULL!	#NULL!	#NULL!	#NULL!	#NULL!	#NULL!	#NULL!		#NULL!	#NULL!	#NULL!	#NULL!	#NULL!	#NULL!	#NULL!	0	0	0	0	0	0
OB/GYN	Yes	Disagree	Rarely	Most times	Rarely	No	Yes	No	No	Yes	Hospital-based		greater than 100,000	less than 10	26-75	No	#NULL!	Male	35-44	0	0	0	0	White	0
Psychiatry	Yes	Strongly agree	Never	Never	Rarely	No	Yes	Yes	No	No	Military		25,000-100,000	less than 10	26-75	No	#NULL!	Male	35-44	0	Asian	0	0	0	0
Psychiatry	Yes	Disagree	Sometimes	Most times	Frequently	No	Yes	Yes	No	Yes	Academic		25,000-100,000	10-20	26-75	No	#NULL!	Female	45-54	0	0	0	0	White	0
Psychiatry	Yes	Agree	Rarely	Most times	Sometimes	No	Yes	Yes	No	No	Hospital-based		25,000-100,000	&gt; 20	26-75	Yes	No	Male	55 and over	0	0	0	0	White	0
Surgery	Yes	Disagree	Never	Sometimes	Never	No	No	No	No	Yes	Other	Resident	greater than 100,000	less than 10	25 or fewer	No	#NULL!	Female	25-34	0	0	0	0	White	0
OB/GYN	Yes	Disagree	Never	Most times	Never	No	No	No	No	Yes	Academic		25,000-100,000	&gt; 20	76 or more	No	#NULL!	Female	45-54	0	0	0	Hispanic or Latino	0	0
Psychiatry	Yes	Disagree	Rarely	Rarely	Rarely	No	Yes	Yes	Yes	Yes	Solo		greater than 100,000	&gt; 20	76 or more	No	#NULL!	Male	55 and over	0	Asian	0	0	0	0
Surgery	Yes	Strongly disagree	Rarely	Rarely	Rarely	No	Yes	No	No	Yes	Group		less than 25,000 people	10-20	26-75	No	#NULL!	Male	35-44	0	0	0	0	White	0
Family Medicine	Yes	Strongly agree	Sometimes	Sometimes	Rarely	Yes	Yes	Yes	Yes	Yes	Group		25,000-100,000	10-20	76 or more	No	#NULL!	Male	45-54	American Indian/Alaskan Native	0	0	0	0	0
Surgery	Yes	Strongly disagree	Rarely	Rarely	Never	No	No	Yes	No	Yes	Group		greater than 100,000	10-20	26-75	No	#NULL!	Female	45-54	0	0	0	0	White	0
OB/GYN	Yes	Agree	Sometimes	Sometimes	Never	No	Yes	Yes	No	Yes	Hospital-based		25,000-100,000	10-20	25 or fewer	No	#NULL!	Female	35-44	0	0	0	0	White	0
Psychiatry	Yes	Strongly agree	Sometimes	Sometimes	Frequently	No	Yes	Yes	Yes	Yes	Solo		25,000-100,000	10-20	76 or more	No	#NULL!	Male	45-54	0	0	0	Hispanic or Latino	0	0
Psychiatry	Yes	Disagree	Rarely	Rarely	Never	No	Yes	Yes	No	No	Academic		greater than 100,000	&gt; 20	25 or fewer	No	#NULL!	Male	55 and over	0	0	0	0	White	0
Surgery	Yes	Strongly disagree	Rarely	Never	Rarely	No	Yes	Yes	No	Yes	Academic		greater than 100,000	less than 10	26-75	No	#NULL!	Male	25-34	0	0	0	0	White	0
Surgery	Yes	Disagree	Sometimes	Most times	Rarely	No	Yes	Yes	Yes	Yes	Group		less than 25,000 people	10-20	76 or more	No	#NULL!	Male	35-44	0	0	0	0	White	0
Psychiatry	Yes	Agree	Sometimes	Sometimes	Sometimes	No	Yes	Yes	Yes	No	Academic		25,000-100,000	10-20	25 or fewer	No	#NULL!	Male	45-54	0	0	0	0	White	0
OB/GYN	Yes	Strongly agree	Most times	Most times	Sometimes	Yes	Yes	Yes	Yes	Yes	Group		greater than 100,000	&gt; 20	76 or more	No	#NULL!	Male	55 and over	0	0	0	Hispanic or Latino	White	0
Surgery	Yes	Strongly disagree	Sometimes	Sometimes	Frequently	No	Yes	Yes	No	Yes	Solo		greater than 100,000	10-20	26-75	No	#NULL!	Male	45-54	0	0	0	0	0	Other
Internal Medicine	Yes	Strongly disagree	Rarely	Sometimes	Sometimes	No	No	No	No	No	Hospital-based		greater than 100,000	less than 10	76 or more	No	#NULL!	Male	45-54	0	0	0	0	White	0
Family Medicine	Yes	Agree	Most times	Most times	Frequently	No	Yes	Yes	Yes	Yes	Group		less than 25,000 people	less than 10	76 or more	No	#NULL!	Female	25-34	0	0	0	0	White	0
Psychiatry	Yes	Agree	Sometimes	Most times	Sometimes	No	Yes	No	No	No	Hospital-based		greater than 100,000	less than 10	25 or fewer	No	#NULL!	Male	35-44	0	0	0	0	White	0
Psychiatry	Yes	Agree	Rarely	Most times	Sometimes	No	Yes	No	Yes	Yes	Group		25,000-100,000	less than 10	26-75	No	#NULL!	Female	45-54	0	0	0	0	White	0
Internal Medicine	Yes	Agree	Sometimes	Most times	Sometimes	No	No	No	No	No	Hospital-based		greater than 100,000	less than 10	26-75	No	#NULL!	Male	25-34	0	Asian	0	0	0	0
OB/GYN	Yes	Agree	Rarely	Sometimes	Never	No	Yes	No	No	Yes	Hospital-based		greater than 100,000	less than 10	26-75	No	#NULL!	Female	25-34	0	0	Black or African American	0	0	0
Surgery	Yes	Disagree	Never	Never	Never	Yes	Yes	Yes	No	Yes	Group		greater than 100,000	&gt; 20	26-75	Yes	No	Male	55 and over	0	0	0	0	White	0
Psychiatry	Yes	Agree	Sometimes	Most times	Rarely	No	No	No	No	Yes	Group		greater than 100,000	&gt; 20	76 or more	No	#NULL!	Male	55 and over	0	0	0	0	White	0
Surgery	Yes	Disagree	Most times	Most times	Frequently	No	No	Yes	No	No	Academic		greater than 100,000	10-20	26-75	No	#NULL!	Male	35-44	0	0	0	Hispanic or Latino	0	0
Surgery	Yes	Agree	Sometimes	Most times	Rarely	No	Yes	Yes	Yes	Yes	Group		greater than 100,000	&gt; 20	26-75	No	#NULL!	Male	55 and over	0	0	0	0	White	0
Internal Medicine	Yes	Strongly agree	Most times	Most times	Sometimes	No	Yes	Yes	Yes	No	Hospital-based		greater than 100,000	&gt; 20	26-75	No	#NULL!	Male	45-54	0	0	0	0	White	0
Family Medicine	Yes	Strongly agree	Most times	Most times	Rarely	No	No	No	No	Yes	Group		greater than 100,000	less than 10	25 or fewer	No	#NULL!	Female	35-44	0	Asian	0	0	0	0
Internal Medicine	Yes	Agree	Sometimes	Most times	Sometimes	No	No	Yes	Yes	No	Academic		greater than 100,000	&gt; 20	26-75	No	#NULL!	Female	55 and over	0	0	0	0	White	0
OB/GYN	Yes	Disagree	Sometimes	Sometimes	Never	No	Yes	Yes	No	Yes	Academic		25,000-100,000	10-20	26-75	No	#NULL!	Male	35-44	0	0	0	0	White	0
Family Medicine	Yes	Strongly agree	Sometimes	Most times	Sometimes	No	No	Yes	Yes	Yes	Group		greater than 100,000	10-20	76 or more	No	#NULL!	Female	35-44	0	0	0	0	White	0
Psychiatry	Yes	Disagree	Rarely	Sometimes	Never	No	Yes	No	No	No	Academic		greater than 100,000	&gt; 20	25 or fewer	Yes	No	Male	55 and over	0	0	0	0	White	0
Surgery	Yes	Agree	Rarely	Sometimes	Sometimes	No	Yes	No	No	Yes	Hospital-based		greater than 100,000	less than 10	26-75	Yes	No	Male	25-34	0	0	0	0	White	0
Surgery	Yes	Strongly agree	Most times	Sometimes	Rarely	No	Yes	No	No	Yes	Hospital-based		greater than 100,000	&gt; 20	76 or more	Yes	No	Male	55 and over	0	0	0	0	White	0
OB/GYN	Yes	Disagree	Rarely	Most times	Rarely	No	No	Yes	No	No	Academic		greater than 100,000	less than 10	26-75	No	#NULL!	Female	35-44	0	0	0	0	White	0
Internal Medicine	Yes	Agree	Sometimes	Most times	Sometimes	No	Yes	Yes	Yes	Yes	Group		25,000-100,000	10-20	76 or more	No	#NULL!	Male	45-54	0	0	0	0	White	0
Psychiatry	Yes	Strongly agree	Most times	Most times	Frequently	Yes	Yes	Yes	No	Yes	Solo		greater than 100,000	&gt; 20	26-75	Yes	No	Female	55 and over	0	0	0	0	White	0
OB/GYN	Yes	Agree	Rarely	Most times	Never	Yes	Yes	Yes	No	Yes	Group		25,000-100,000	less than 10	76 or more	No	#NULL!	Male	55 and over	0	0	0	0	White	0
Family Medicine	Yes	Agree	Sometimes	Sometimes	Never	Yes	Yes	Yes	No	Yes	Group		greater than 100,000	10-20	76 or more	No	#NULL!	Male	45-54	0	0	0	0	White	0
Internal Medicine	Yes	Disagree	Sometimes	Most times	Sometimes	No	Yes	Yes	Yes	No	Group		25,000-100,000	10-20	26-75	No	#NULL!	Female	45-54	0	Asian	0	0	0	0
OB/GYN	Yes	Agree	Sometimes	Most times	Rarely	No	No	No	No	Yes	Group		less than 25,000 people	10-20	76 or more	No	#NULL!	Male	45-54	0	0	0	0	0	Other
Family Medicine	Yes	Agree	Sometimes	Most times	Rarely	No	Yes	Yes	Yes	Yes	Health Department		less than 25,000 people	10-20	26-75	No	#NULL!	Female	45-54	0	0	0	0	White	0
Psychiatry	Yes	Disagree	Rarely	Most times	Sometimes	Yes	Yes	Yes	Yes	No	Academic		25,000-100,000	&gt; 20	26-75	Yes	No	Male	55 and over	0	0	0	0	White	0
Psychiatry	Yes	Disagree	Never	Most times	Never	Yes	Yes	Yes	Yes	Yes	Group		greater than 100,000	10-20	26-75	No	#NULL!	Male	55 and over	0	Asian	0	0	0	0
Psychiatry	Yes	Agree	Never	Sometimes	Sometimes	No	Yes	Yes	Yes	No	Health Department		25,000-100,000	10-20	26-75	No	#NULL!	Female	45-54	0	0	0	0	White	0
Psychiatry	Yes	Agree	Sometimes	Most times	Rarely	No	Yes	No	No	Yes	Hospital-based		greater than 100,000	less than 10	26-75	No	#NULL!	Female	25-34	0	0	0	0	White	0
Psychiatry	No	#NULL!	#NULL!	#NULL!	#NULL!	#NULL!	#NULL!	#NULL!	#NULL!	#NULL!	#NULL!		#NULL!	#NULL!	#NULL!	#NULL!	#NULL!	#NULL!	#NULL!	0	0	0	0	0	0
Surgery	Yes	Strongly disagree	Rarely	Sometimes	Rarely	No	Yes	Yes	Yes	Yes	Group		greater than 100,000	less than 10	26-75	No	#NULL!	Female	35-44	0	0	0	0	White	0
Surgery	Yes	Disagree	Rarely	Sometimes	Never	No	Yes	Yes	No	Yes	Academic		greater than 100,000	less than 10	76 or more	Yes	No	Male	25-34	0	0	0	0	White	0
Surgery	No	#NULL!	#NULL!	#NULL!	#NULL!	#NULL!	#NULL!	#NULL!	#NULL!	#NULL!	#NULL!		#NULL!	#NULL!	#NULL!	#NULL!	#NULL!	#NULL!	#NULL!	0	0	0	0	0	0
OB/GYN	Yes	Disagree	Rarely	Sometimes	Rarely	No	Yes	Yes	No	Yes	Academic		greater than 100,000	10-20	76 or more	No	#NULL!	Female	35-44	0	0	0	0	White	0
Family Medicine	No	#NULL!	#NULL!	#NULL!	#NULL!	#NULL!	#NULL!	#NULL!	#NULL!	#NULL!	#NULL!		#NULL!	#NULL!	#NULL!	#NULL!	#NULL!	#NULL!	#NULL!	0	0	0	0	0	0
OB/GYN	Yes	Strongly disagree	Sometimes	Most times	Rarely	No	Yes	Yes	No	Yes	Group		25,000-100,000	&gt; 20	26-75	No	#NULL!	Female	45-54	0	0	0	0	White	0
Surgery	Yes	Strongly disagree	Rarely	Sometimes	Rarely	No	Yes	Yes	No	No	Group		greater than 100,000	less than 10	26-75	No	#NULL!	Male	35-44	0	0	0	0	White	0
Surgery	Yes	Disagree	Sometimes	Sometimes	Rarely	No	No	No	No	Yes	Group		greater than 100,000	10-20	26-75	No	#NULL!	Male	35-44	0	0	0	0	White	0
Internal Medicine	Yes	Agree	Sometimes	Most times	Frequently	No	Yes	Yes	Yes	No	Other	Hospitalist	greater than 100,000	less than 10	76 or more	No	#NULL!	Female	35-44	0	0	0	0	White	0
Family Medicine	Yes	Agree	Sometimes	Most times	Sometimes	No	No	Yes	No	No	Solo		less than 25,000 people	&gt; 20	26-75	No	#NULL!	Male	55 and over	0	0	0	0	White	0
Internal Medicine	Yes	Agree	Sometimes	Sometimes	Rarely	No	No	No	No	No	Academic		25,000-100,000	less than 10	25 or fewer	No	#NULL!	Male	25-34	0	0	0	0	White	0
Family Medicine	Yes	Agree	Sometimes	Most times	Sometimes	No	Yes	Yes	Yes	Yes	Academic		25,000-100,000	&gt; 20	26-75	Yes	No	Female	55 and over	0	0	0	0	White	0
Internal Medicine	Yes	Agree	Rarely	Sometimes	Rarely	No	Yes	No	No	No	Hospital-based		greater than 100,000	10-20	26-75	No	#NULL!	Male	35-44	0	0	0	0	White	0
Family Medicine	Yes	Agree	Sometimes	Most times	Sometimes	No	Yes	Yes	Yes	Yes	Academic		greater than 100,000	less than 10	25 or fewer	No	#NULL!	Male	35-44	0	0	0	0	White	0
Family Medicine	Yes	Strongly agree	Sometimes	Most times	Sometimes	No	No	No	No	Yes	Hospital-based		greater than 100,000	&gt; 20	26-75	No	#NULL!	Male	45-54	0	0	0	0	White	0
Psychiatry	Yes	#NULL!	#NULL!	Most times	Sometimes	Yes	No	Yes	No	No	Solo		25,000-100,000	&gt; 20	25 or fewer	No	#NULL!	Female	55 and over	0	0	0	0	White	0
Internal Medicine	Yes	Strongly agree	Sometimes	Sometimes	Sometimes	No	Yes	Yes	No	No	Hospital-based		greater than 100,000	10-20	26-75	No	#NULL!	Male	45-54	0	0	0	0	White	0
Family Medicine	Yes	Disagree	Sometimes	Most times	Rarely	No	Yes	Yes	No	Yes	Other		less than 25,000 people	less than 10	25 or fewer	No	#NULL!	Female	35-44	0	0	0	0	White	0
OB/GYN	Yes	Agree	Rarely	Most times	Sometimes	Yes	Yes	Yes	Yes	Yes	Group		less than 25,000 people	less than 10	76 or more	No	#NULL!	Female	25-34	0	Asian	0	0	0	0
Internal Medicine	Yes	Strongly agree	Rarely	Most times	Never	No	Yes	No	No	No	Hospital-based		less than 25,000 people	less than 10	26-75	No	#NULL!	Female	25-34	0	0	0	0	0	Other
Internal Medicine	Yes	Agree	Sometimes	Most times	Rarely	Yes	No	Yes	Yes	No	Hospital-based		greater than 100,000	10-20	26-75	No	#NULL!	Female	55 and over	0	0	0	0	White	0
Surgery	Yes	Strongly disagree	Rarely	Rarely	Never	Yes	Yes	Yes	No	Yes	Hospital-based		greater than 100,000	less than 10	76 or more	Yes	No	Male	35-44	0	0	0	0	White	0
OB/GYN	Yes	Agree	Rarely	Rarely	Never	No	Yes	Yes	No	Yes	Group		greater than 100,000	10-20	26-75	No	#NULL!	Female	35-44	0	0	Black or African American	0	0	0
Surgery	Yes	Disagree	Never	Rarely	Never	Yes	Yes	Yes	No	Yes	Academic		25,000-100,000	less than 10	26-75	No	#NULL!	Female	35-44	0	0	0	Hispanic or Latino	0	0
Surgery	Yes	Agree	Rarely	Most times	Sometimes	No	No	No	No	No	Group		greater than 100,000	&gt; 20	76 or more	Yes	Yes, some days	Male	55 and over	0	0	0	0	White	0
OB/GYN	Yes	Agree	Sometimes	Sometimes	Sometimes	No	Yes	Yes	Yes	Yes	Solo		greater than 100,000	&gt; 20	76 or more	Yes	No	Male	55 and over	0	0	0	0	White	0
Internal Medicine	Yes	Disagree	Never	Sometimes	Sometimes	No	No	Yes	No	No	Hospital-based		greater than 100,000	less than 10	76 or more	No	#NULL!	Male	35-44	0	0	0	0	White	0
Internal Medicine	Yes	Agree	Rarely	Most times	Sometimes	No	Yes	Yes	Yes	No	Hospital-based		25,000-100,000	less than 10	26-75	No	#NULL!	Male	25-34	0	0	0	0	White	0
Internal Medicine	Yes	Strongly agree	Sometimes	Most times	Frequently	No	Yes	Yes	Yes	No	Hospital-based		greater than 100,000	10-20	26-75	No	#NULL!	Male	45-54	0	0	0	0	White	0
Internal Medicine	Yes	Strongly agree	Sometimes	Most times	Frequently	No	No	Yes	Yes	No	Hospital-based		greater than 100,000	10-20	26-75	No	#NULL!	Male	45-54	0	0	0	0	White	0
OB/GYN	Yes	Strongly agree	Rarely	Rarely	Never	No	Yes	Yes	No	Yes	Group		25,000-100,000	10-20	76 or more	No	#NULL!	Female	35-44	0	0	0	0	White	0
Family Medicine	Yes	Strongly agree	Most times	Most times	Rarely	No	No	No	No	Yes	Group		25,000-100,000	10-20	25 or fewer	No	#NULL!	Female	35-44	0	0	0	0	White	0
OB/GYN	Yes	Strongly agree	Sometimes	Most times	Rarely	No	Yes	Yes	No	Yes	Group		25,000-100,000	10-20	76 or more	No	#NULL!	Female	45-54	0	0	Black or African American	0	0	0
Surgery	Yes	Disagree	Rarely	Sometimes	Frequently	No	Yes	Yes	Yes	No	Academic		greater than 100,000	less than 10	26-75	No	#NULL!	Male	35-44	0	0	0	0	White	0
OB/GYN	Yes	Agree	Sometimes	Most times	Sometimes	No	No	Yes	Yes	Yes	Academic		25,000-100,000	&gt; 20	26-75	No	#NULL!	Female	45-54	0	Asian	0	Hispanic or Latino	White	0
Family Medicine	Yes	Agree	Sometimes	Sometimes	Sometimes	No	Yes	Yes	No	Yes	Group		less than 25,000 people	10-20	26-75	No	#NULL!	Female	45-54	0	0	0	0	White	0
Family Medicine	Yes	Agree	Sometimes	Most times	Rarely	No	Yes	No	No	Yes	Military		25,000-100,000	10-20	25 or fewer	Yes	No	Male	45-54	0	Asian	0	0	White	0
Family Medicine	Yes	Agree	Sometimes	Sometimes	Sometimes	No	No	No	No	Yes	Group		greater than 100,000	less than 10	76 or more	No	#NULL!	Male	35-44	0	Asian	0	0	0	0
Family Medicine	Yes	Disagree	Most times	Most times	Frequently	No	No	No	No	Yes	Group		greater than 100,000	10-20	76 or more	No	#NULL!	Female	55 and over	0	0	0	0	White	0
Family Medicine	Yes	Agree	Sometimes	Most times	Frequently	Yes	Yes	Yes	Yes	Yes	Group		greater than 100,000	less than 10	76 or more	Yes	#NULL!	Male	25-34	0	0	0	0	0	0
Family Medicine	Yes	Agree	Sometimes	Rarely	Sometimes	No	Yes	Yes	Yes	Yes	Group		25,000-100,000	10-20	76 or more	No	#NULL!	Female	45-54	0	0	0	0	White	0
Psychiatry	Yes	Agree	Sometimes	Most times	Sometimes	Yes	No	Yes	Yes	No	Academic		25,000-100,000	less than 10	26-75	No	#NULL!	Female	25-34	0	0	0	0	0	0
Surgery	Yes	Strongly disagree	Rarely	Sometimes	Never	No	No	No	No	Yes	Academic		greater than 100,000	10-20	26-75	No	#NULL!	Male	35-44	0	0	0	0	0	0
OB/GYN	Yes	Disagree	Rarely	Rarely	Never	No	No	Yes	No	Yes	Hospital-based		greater than 100,000	10-20	26-75	Yes	#NULL!	Male	45-54	0	0	0	0	White	0
Family Medicine	Yes	Agree	Rarely	Most times	Rarely	No	Yes	Yes	No	Yes	Group		greater than 100,000	less than 10	76 or more	No	#NULL!	Male	25-34	0	0	0	0	0	0
OB/GYN	Yes	Disagree	Sometimes	Most times	Sometimes	No	Yes	Yes	Yes	No	Group		greater than 100,000	less than 10	76 or more	No	#NULL!	Female	35-44	0	0	0	0	White	0
Psychiatry	Yes	Strongly agree	Sometimes	Most times	Rarely	No	Yes	Yes	Yes	Yes	Academic		25,000-100,000	&gt; 20	26-75	No	#NULL!	Female	55 and over	0	0	0	0	White	0
Psychiatry	Yes	Agree	Sometimes	Most times	Frequently	No	Yes	Yes	Yes	No	Academic		greater than 100,000	less than 10	26-75	No	#NULL!	Female	25-34	0	0	0	0	0	Other
Internal Medicine	Yes	Disagree	Rarely	Rarely	Sometimes	No	No	No	No	No	Solo		25,000-100,000	10-20	76 or more	No	#NULL!	Male	45-54	0	0	0	0	White	0
Surgery	Yes	Agree	Sometimes	Most times	Rarely	No	Yes	Yes	Yes	Yes	Group		25,000-100,000	10-20	26-75	No	#NULL!	Male	22	0	0	0	0	White	0
Internal Medicine	Yes	Disagree	Rarely	Rarely	Rarely	No	No	Yes	No	No	Hospital-based		greater than 100,000	less than 10	76 or more	No	#NULL!	Male	35-44	0	0	0	0	White	0
Surgery	Yes	Disagree	Sometimes	Most times	Never	No	No	No	No	Yes	Group		25,000-100,000	10-20	26-75	No	#NULL!	Female	35-44	0	0	0	0	0	Other
Surgery	Yes	Agree	Most times	Sometimes	Rarely	No	Yes	Yes	No	No	Group		greater than 100,000	10-20	26-75	No	#NULL!	Male	35-44	0	0	0	0	White	0
Internal Medicine	Yes	Agree	Sometimes	Most times	Sometimes	No	Yes	Yes	No	No	Hospital-based		greater than 100,000	less than 10	26-75	No	#NULL!	Male	35-44	0	0	0	0	0	0
Internal Medicine	Yes	Strongly agree	Sometimes	Most times	Sometimes	No	No	No	No	No	Hospital-based		greater than 100,000	less than 10	26-75	No	#NULL!	Male	35-44	0	0	0	0	0	Other
Family Medicine	Yes	Strongly agree	Sometimes	Most times	Sometimes	No	No	Yes	No	Yes	Group		greater than 100,000	10-20	76 or more	No	#NULL!	Male	45-54	0	0	0	0	White	0
OB/GYN	Yes	Disagree	Rarely	Most times	Rarely	No	No	No	No	Yes	Academic		25,000-100,000	10-20	76 or more	No	#NULL!	Male	45-54	0	0	0	0	White	0
Family Medicine	Yes	Agree	Sometimes	Most times	Sometimes	No	Yes	Yes	Yes	No	Group		25,000-100,000	&gt; 20	26-75	No	#NULL!	Male	45-54	0	0	0	0	0	0
Surgery	Yes	Disagree	Never	Sometimes	Never	No	No	No	No	Yes	Solo		less than 25,000 people	&gt; 20	25 or fewer	No	#NULL!	Female	45-54	0	0	0	0	0	0
Psychiatry	Yes	Agree	Never	Most times	Rarely	No	Yes	Yes	Yes	No	Group		25,000-100,000	10-20	26-75	No	#NULL!	Female	55 and over	0	0	0	0	0	0
Family Medicine	Yes	Agree	Sometimes	Most times	Frequently	No	Yes	Yes	No	Yes	Group		25,000-100,000	less than 10	76 or more	No	#NULL!	Female	35-44	0	0	0	0	White	0
Internal Medicine	Yes	Agree	Sometimes	Sometimes	Rarely	No	No	No	No	Yes	Group		25,000-100,000	&gt; 20	76 or more	Yes	#NULL!	Female	45-54	0	0	0	0	White	0
Surgery	Yes	Agree	Sometimes	Sometimes	Sometimes	No	Yes	No	No	No	Hospital-based		less than 25,000 people	less than 10	26-75	No	#NULL!	Male	35-44	0	0	0	0	White	0
Psychiatry	Yes	Strongly agree	Sometimes	Most times	Sometimes	No	Yes	Yes	Yes	No	Hospital-based		greater than 100,000	&gt; 20	26-75	No	#NULL!	Male	45-54	0	0	0	0	White	0
Family Medicine	Yes	Strongly agree	Sometimes	Most times	Frequently	No	No	Yes	Yes	Yes	Solo		25,000-100,000	&gt; 20	26-75	No	#NULL!	Male	55 and over	0	0	0	0	0	0
Internal Medicine	Yes	Disagree	Rarely	Most times	Sometimes	No	Yes	Yes	No	No	Hospital-based		greater than 100,000	10-20	26-75	No	#NULL!	Male	35-44	0	0	0	0	0	Other
Psychiatry	Yes	Disagree	Sometimes	Most times	Never	No	No	No	No	Yes	Academic		greater than 100,000	10-20	26-75	No	#NULL!	Male	35-44	0	0	0	0	White	0
Psychiatry	Yes	Agree	Rarely	Sometimes	Sometimes	No	Yes	No	No	Yes	Hospital-based		greater than 100,000	10-20	25 or fewer	No	#NULL!	Male	45-54	0	0	0	0	0	0
Family Medicine	Yes	Agree	Sometimes	Most times	Sometimes	No	No	No	No	Yes	Group		less than 25,000 people	less than 10	76 or more	No	#NULL!	Male	25-34	0	0	0	0	0	0
OB/GYN	Yes	Disagree	Rarely	Most times	Never	No	No	No	No	Yes	Academic		greater than 100,000	&gt; 20	25 or fewer	No	#NULL!	Male	45-54	0	0	0	0	0	Other
Surgery	Yes	Disagree	Rarely	Sometimes	Rarely	No	No	Yes	No	Yes	Group		25,000-100,000	less than 10	76 or more	No	#NULL!	Female	35-44	0	0	0	0	0	0
Surgery	Yes	Strongly disagree	Never	Never	Never	No	Yes	Yes	Yes	Yes	Hospital-based		greater than 100,000	10-20	26-75	No	#NULL!	Female	45-54	0	0	0	0	White	0
Internal Medicine	Yes	Agree	Sometimes	Sometimes	Sometimes	No	No	No	No	No	Group		greater than 100,000	10-20	76 or more	No	#NULL!	Male	35-44	0	0	0	0	0	0
